# Supplementary material for: It’s Not Just Conflict That Motivates Killing of Orangutans
Source: PLoS One. 2013 Oct 9;8(10):e75373. doi: 10.1371/journal.pone.0075373 (PMC3793980; doi:10.1371/journal.pone.0075373)
Supplement: Appendix S1 — Calculation sheet for number of orangutans killed for each reason in respondents’ lifetimes. (XLS) [file pone.0075373.s007.xls]

## Sheet: Method
For the individual-based killing rates, the sample estimates were extrapolated to the target population in each province using weights based on the available census data for 2006 and 2008 from the Indonesian Bureau of Statistics. The target population was taken to be males aged 15 years and older. Based on the census data, 71.5% of the population was aged 15+ years (giving 557867 people in the Ce…

## Sheet: Conflict killings
											Total
Idreliability							idreliability among males				Prop. Males	Prop reliables who are males	Prop. Males who are reliable
		1	>1	Total			1	>1	Total
Total	CK	939	2666	3605			839	2356	3195		0.886269	0.883721	0.737402
	EK	11	439	450			5	250	255		0.566667	0.569476	0.980392
	WK	107	2240	2347			96	2164	2260		0.962931	0.966071	0.957522
No. ou killed by males (note: 4 females reported killing, all in CK: 5 killed 1, 1 killed each of 2, 3, 4; excluded from following list)
		0	1	2	3	4	5	6	7	10	11	15	20	50	100		Total respondents killing ou
Total	CK	0	11	2	2	0	1	0	0	0	0	0	0	0	0		16
	EK	0	4	0	2	0	0	0	0	0	0	0	0	0	0		6
	WK	0	14	1	0	0	0	0	0	1	0	0	0	0	0		16
		no. killed	no. reliable males =n_h	killing rate =p_h		var(p_h)	sd(p_h)	sampling fraction =f
Total	CK	26	2356	0.0110357		0.0110357	0.105051	0.00324004
in sample	EK	10	250	0.04		0.04	0.2	0.000819452
	WK	26	2164	0.0120148		0.0120148	0.109612	0.0413048
		total no. hunting men		total no. killed =y_h	stratum weight =W_h	W_h*y_h		var(prop. killed)	var(no. killed)	sd(no. killed)
Total	CK	727151		8024.59	0.670418	0.0073985		2.09848e-06
in pop.	EK	305082		12203.3	0.281279	0.0112512		1.26485e-05
	WK	52391		629.467	0.0483034	0.000580355		1.24195e-08
	TOTAL	1084624		20857.3		0.01923	20857.3	1.47594e-05	1.73631e+07	4166.91
Total estimates
total no. killed		20857.3
95% lb		12690.2
95% ub		29024.5

## Sheet: Nonconflict killings
											Total
Idreliability							idreliability among males				Prop. Males	Prop reliables who are males	Prop. Males who are reliable
		1	>1	Total			1	>1	Total
Total	CK	939	2666	3605			839	2356	3195		0.886269	0.883721	0.737402
	EK	11	439	450			5	250	255		0.566667	0.569476	0.980392
	WK	107	2240	2347			96	2164	2260		0.962931	0.966071	0.957522
No. ou killed by males (note: 4 females reported killing, all in CK: 5 killed 1, 1 killed each of 2, 3, 4; excluded from following list)
		0	1	2	3	4	5	6	7	10	11	15	20	50	100		Total respondents killing ou
Total	CK	0	32	10	7	1	1	0	0	0	0	0	0	0	0		51
	EK	0	2	0	1	0	0	0	0	0	0	0	0	0	0		3
	WK	0	23	15	5	0	1	0	0	2	0	1	0	1	0		48
		no. killed	no. reliable males =n_h	killing rate =p_h		var(p_h)	sd(p_h)	sampling fraction =f
Total	CK	82	2356	0.0348048		0.0348048	0.18656	0.00324004
in sample	EK	5	250	0.02		0.02	0.141421	0.000819452
	WK	108	2164	0.0499076		0.0499076	0.2234	0.0413048
		total no. hunting men		total no. killed =y_h	stratum weight =W_h	W_h*y_h		var(prop. killed)	var(no. killed)	sd(no. killed)
Total	CK	727151		25308.3	0.670418	0.0233337		6.61828e-06
in pop.	EK	305082		6101.64	0.281279	0.00562558		6.32427e-06
	WK	52391		2614.71	0.0483034	0.0024107		5.15885e-08
	TOTAL	1084624		34024.7		0.03137	34024.7	1.29941e-05	1.52864e+07	3909.79
Total estimates
total no. killed		34024.7
95% lb		26361.5
95% ub		41687.8
